# Supplementary material for: Deletion of the chloroquine resistance transporter gene confers reduced piperaquine susceptibility to the rodent malaria parasite Plasmodium berghei
Source: Antimicrob Agents Chemother. 2025 Feb 24;69(4):e01589-24. doi: 10.1128/aac.01589-24 (PMC11963562; doi:10.1128/aac.01589-24)
Supplement: Supplemental tables — Tables S1 to S4. [file aac.01589-24-s0001.xlsx]

## Sheet: Table S1
Table S1. Screening for PPQ-resistant parasites by serial passages of PbMut through mice under PPQ pressure.
	Day 0	Day 1	Day 2	Day 3	Day 4	Day 5	Day 6	Day 7	Day 8	Day 9	Day 10	Day 11	Day 12	Day 13	Day 14	Day 15	Day 16	Day 17	Day 18	Day 19
PbWT	ND	ND	ND	5.88908	3.49062	0.792679	0.09	0	ND	ND	0	0	0	0	0	0	0	0	0	0
PbMut-P1	ND	ND	ND	3.65167	3.94131	0.98114	0.09	0	ND	ND	ND	0.969724	2.5914
PbMut-P2	ND	ND	ND	2.20149	2.47594	1.38534	1.08383	1.7297	4.77562	ND	6.30339
PbMut-P3	ND	ND	ND	0.106294	ND	1.77426	0.800899	0.430352	0.0918274	0.767316	ND	2.00119
PbMut-P4	ND	ND	1.69378	1.25664	0.382395	0.18	0.09	ND	8.61022
PbMut-P5	ND	ND	ND	3.41667	4.07892	1.37442	0.18	3.39186	9.34729
PbMut-P6	0	0	0	1.2646	2.921	1.22314	0.688	0.6576	0.86	1.21	1.81	2.13	1.68	3.15	1.85	1.2646	2.921	1.22314	0.688	0.6576
PbWT	0	0	0	0	0	0	0	0	0	0	0	0	0	0	0	0	0	0	0	0
Frozen stocks of PbWT or PbMut were used to infect mice, and designated as PbWT and PbMut-P1, respectively.
The gray box indicates the date on which PPQ administration was performed.
The PbMut-P1 and PbWT mice received PPQ doses of 10 mg/kg/day, while the PbMut-P2 mice received 20 mg/kg/day. The PbMut-P3 to -P6 mice received a dose of 30 mg/kg/day.
The bold numbers denote the date on which iRBCs (1x105) were taken from mice and passaged to the next mouse.
For the last two rows featuring diagonal lines (PbMut-P6 and PbWT), iRBC (1x105) infected with PbMut-P5 and PbWT were inoculated to each mouse.
PbMut-P6 and PbWT were then treated with PPQ at a dose of 30 mg/kg at 4, 24, 48, and 72 hr post-infection.
For parasite cloning, iRBC from PbMut-P6 was taken on day 3 and used for limiting dilution cloning.
The numbers represent the parasitemia (%) that was monitored throughout the course of PPQ screening. "ND" indicates 'not done.'

## Sheet: Table S2
Table S2. List of SNPs detected in PbMut-P6 clones which show reduced PPQ susceptibility
PbMut-P6-C1				PbMut-P6-C2				PbMut-P6-C3				PbMut-P6-C4				PbMut-P6-C5
PBANKA_0209700	zinc-carboxypeptidase, putative	4379A>G	Lys1460Arg	PBANKA_0107500	conserved Plasmodium protein, unknown function	2014G>T	Ala672Ser	PBANKA_0209700	zinc-carboxypeptidase, putative	4379A>G	Lys1460Arg	PBANKA_0209700	zinc-carboxypeptidase, putative	4379A>G	Lys1460Arg	PBANKA_0201051	conserved rodent malaria protein, unknown function	788G>C	Gly263Ala
PBANKA_1006200	sporozoite invasion-associated protein 1	2687A>G	Lys896Arg	PBANKA_0209700	zinc-carboxypeptidase, putative	4379A>G	Lys1460Arg	PBANKA_0313500	TMEM121 domain-containing protein, putative	1018A>T	Ile340Phe	PBANKA_0311800	acyl-CoA synthetase, putative	1942G>A	Asp648Asn	PBANKA_0209700	zinc-carboxypeptidase, putative	4379A>G	Lys1460Arg
PBANKA_1017800	conserved Plasmodium protein, unknown function	55G>A	Asp19Asn	PBANKA_0212200	anaphase-promoting complex subunit 1, putative	8515G>A	Asp2839Asn	PBANKA_1006200	sporozoite invasion-associated protein 1	2687A>G	Lys896Arg	PBANKA_0505900	VPS13 domain-containing protein, putative	4672A>T	Ile1558Leu	PBANKA_0416100	dynein heavy chain, putative	6136G>A	Glu2046Lys
PBANKA_1035700	WD repeat-containing protein 65, putative	3743T>G	Leu1248*	PBANKA_0416100	dynein heavy chain, putative	15964G>A	Glu5322Lys	PBANKA_1015800	conserved Plasmodium protein, unknown function	311T>A	Phe104Tyr	PBANKA_1006200	sporozoite invasion-associated protein 1	2687A>G	Lys896Arg	PBANKA_0519200	conserved Plasmodium protein, unknown function	392G>A	Gly131Asp
PBANKA_1107900	triose phosphate transporter	727T>C	Phe243Leu	PBANKA_0502800	tRNA wybutosine-synthesizing protein, putative	792A>C	Glu264Asp	PBANKA_1017800	conserved Plasmodium protein, unknown function	55G>A	Asp19Asn	PBANKA_1017800	conserved Plasmodium protein, unknown function	55G>A	Asp19Asn	PBANKA_1002300	conserved Plasmodium protein, unknown function	11532T>G	Tyr3844*
PBANKA_1133100	serine/threonine protein kinase ARK3, putative	6845C>A	Ser2282Tyr	PBANKA_0502900	conserved Plasmodium protein, unknown function	1298C>T	Thr433Ile	PBANKA_1219500	chloroquine resistance transporter, putative	357T>A	Tyr119*	PBANKA_1219500	chloroquine resistance transporter, putative	357T>A	Tyr119*	PBANKA_1006200	sporozoite invasion-associated protein 1	2687A>G	Lys896Arg
PBANKA_1219000	heat shock protein 90, putative	1400C>A	Ser467*	PBANKA_0604900	conserved Plasmodium protein, unknown function	5159G>T	Arg1720Ile	PBANKA_1221700	conserved protein, unknown function	253G>A	Glu85Lys	PBANKA_1317200	NAD(P) transhydrogenase	2962G>A	Asp988Asn	PBANKA_1017500	lipase, putative	271A>G	Ile91Val
PBANKA_1219500	chloroquine resistance transporter, putative	357T>A	Tyr119*	PBANKA_1006200	sporozoite invasion-associated protein 1	2687A>G	Lys896Arg	PBANKA_1241200	conserved Plasmodium protein, unknown function	135T>A	Asn45Lys	PBANKA_1330800	DNA/RNA-binding protein KIN17, putative	53C>G	Ala18Gly	PBANKA_1017800	conserved Plasmodium protein, unknown function	55G>A	Asp19Asn
PBANKA_1228100	AP2 domain transcription factor AP2-LT, putative	2497G>A	Glu833Lys	PBANKA_1017800	conserved Plasmodium protein, unknown function	55G>A	Asp19Asn	PBANKA_1317200	NAD(P) transhydrogenase	2962G>A	Asp988Asn					PBANKA_1101300	skeleton-binding protein 1	254A>G	Asn85Ser
PBANKA_1242000	ubiquitin carboxyl-terminal hydrolase 14, putative	250A>C	Lys84Gln	PBANKA_1140500	aldehyde reductase, putative	345A>T	Glu115Asp	PBANKA_1335600	M1-family alanyl aminopeptidase, putative	530A>C	Lys177Thr					PBANKA_1101300	skeleton-binding protein 1	711delC	Asn237fs
PBANKA_1245300	formin 1, putative	3089C>A	Ser1030Tyr	PBANKA_1142100	conserved Plasmodium protein, unknown function	3057A>T	Glu1019Asp	PBANKA_1340500	CRWN-like protein, putative	2733T>A	Phe911Leu					PBANKA_1219500	chloroquine resistance transporter, putative	357T>A	Tyr119*
PBANKA_1317200	NAD(P) transhydrogenase	2962G>A	Asp988Asn	PBANKA_1219500	chloroquine resistance transporter, putative	357T>A	Tyr119*	PBANKA_1413600	serine/threonine protein kinase PK9	436G>T	Asp146Tyr					PBANKA_1310900	conserved Plasmodium protein, unknown function	188A>C	Lys63Thr
PBANKA_1340500	CRWN-like protein, putative	2733T>A	Phe911Leu	PBANKA_1317200	NAD(P) transhydrogenase	2962G>A	Asp988Asn	PBANKA_1419600	conserved Plasmodium protein, unknown function	6400T>C	Phe2134Leu					PBANKA_1316300	conserved Plasmodium protein, unknown function	2114_2115delAA	Lys705fs
PBANKA_1340500	CRWN-like protein, putative	3664G>T	Ala1222Ser	PBANKA_1340500	CRWN-like protein, putative	3567G>T	Glu1189Asp	PBANKA_1442200	protein SOC2	9372delC	Asp3124fs					PBANKA_1317200	NAD(P) transhydrogenase	2962G>A	Asp988Asn
PBANKA_1362300	conserved Plasmodium protein, unknown function	6964A>C	Asn2322His	PBANKA_1341700	conserved Plasmodium protein, unknown function	3991G>A	Glu1331Lys	PBANKA_1455300	tetratricopeptide repeat protein, putative	164G>A	Arg55Lys
PBANKA_1362300	conserved Plasmodium protein, unknown function	1716T>G	His572Gln	PBANKA_1435200	zinc finger protein, putative	61T>A	Leu21Met
PBANKA_1431050	10 kDa chaperonin, putative	18A>C	Lys6Asn	PBANKA_1442200	protein SOC2	9372delC	Asp3124fs

## Sheet: Table S3
Table S3. Comparison of PPQ sensitivity in PbMut-P6 and its clones before and after recovery following 3 months of storage at -80°C
	Day 0	Day 1	Day 2	Day 3	Day 4	Day 5	Day 6	Day 7	Day 8	Day 9	Day 10	Day 11	Day 12	Day 13
PbWT	ND	ND	ND	3.24	3.1	0.92	0.01	0	ND	ND	0	0	0	0
PbMut-P6-C1	ND	ND	ND	2.35	2.85	2.12	2.05	1.85	3.12	4.26	6.24	8.28	18.9	X
PbMut-P6-C3	ND	ND	ND	3.45	3.12	2.95	3.56	4.25	6.85	9.58	X
PbMut-P6	ND	ND	ND	4.23	3.58	3.7	3.41	2.75	4.85	8.24	12.8	X
PbWT	ND	ND	ND	5.14	1.52	0.14	0.01	0	0	0	0	0	0	0
PbMut-P6-C2-3M	ND	ND	ND	2.85	3.21	2.19	3.31	3.15	5.74	4.14	5.98	11.1	X
PbMut-P6-C5-3M	ND	ND	ND	1.03	1.54	2.13	3.55	4.1	7.14	15.2	16.8	X
PbMut-P6-3M	ND	ND	ND	2.53	2.45	1.85	2.85	3.57	5.98	11.8	21.8	X
Each mouse was inoculated with iRBC (1 × 10⁵ iRBC) infected with PbWT, PbMut-P6, or its randomly selected clones (PbMut-P6-C1, -C2, -C3, and -C5).
Mice were treated with PPQ at a dose of 30 mg/kg/day from day 3 to day 6 post-infection, as indicated by the gray shading.
The last four rows, featuring diagonal lines, represent mice infected with PbMut-P6-C2, PbMut-P6-C5, and the parental PbMut-P6 strain recovered after 3 months of storage at -80°C (denoted as -3M).
PbWT with or without diagonal lines was used as a control for each group.

## Sheet: Table S4
Table S4. List of primers used in this study
Primers for a marker-free PbMut
PbPolD-donF	tgattacgccaagctGCGGATATAGTGTTGTAGTGAATGTTCAC
PbPolD-donR	AAATTGTAAACTTAAAATCGTTCATTATGCTATAATGGACATC
PbPDgRNAF1	TTATACAATGTTATTgTACACTCAATATCAAAGGAAGTTTTAGAGCTAGAA
PbPDgRNAR1	TTCTAGCTCTAAAACTTCCTTTGATATTGAGTGTACAATAACATTGTATAA
Primers for PbCRT-KO
5'UTR-F	tgattacgccaagctGTCGACCAATATAATATAAATAGATGATGAGAATTCCCG
5'UTR-R	gaaataaaaatgttgtatcaaTTAtatcaatacactgatttaatatatttaaaaaaattgatatatatg
3'UTR-F	TAATTGATACAACATTTTTATTTCTTAAATGATTTTTGTAAATGCC
3'UTR-R	aaattgtaaacttaaGTCTTCTAAACAACGAGCATGCTCTCTATACATAGGC
gRNA-F1	TTATACAATATTATTgATCAGTGTATTGATAATGACGTTTTAGAGCTAGAA
gRNA-R1	TTCTAGCTCTAAAACGTCATTATCAATACACTGATCAATAATATTGTATAA
P1-F	tgattacgccaagctGAATAATATAATTTCCTTTTTCCCCTTCAATTCACTTTCTTTTACC
P1-R	GAAATATATGGCGAAAGATATTTCAAAAATCTTAGCATAAGGATTC
Primers for PfCRT-truncating mutation
5'UTR-F	GTCTTCCACATATATGACATAAATATTTTAAAATCGACATTCCG
5'UTR-R	AGCAAAAAATTGTAAATTAAAGCTaCGtTGTCaTTCCTAAAAAGGTCATAAG
3'UTR-F	GACCTTTTTAGGAAtGACAaCGtAGCTTTAATTTACAATTTTTTGCTATATCtATGTTAGATGCC
3'UTR-R	TCTTACGTTGTTTTAAAAATGG
gRNA-F1	TATTgAAAATTGTAAATTAAAGCTT
gRNA-R1	AAACAAGCTTTAATTTACAATTTTc
gRNA-F2	TATTgGACTGAACAGGCATCTAACA
gRNA-R2	AAACTGTTAGATGCCTGTTCAGTCc
Small letters represent introduced mutation.
